# Supplementary material for: Exploring Cryptococcus neoformans CYP51 and Its Cognate Reductase as a Drug Target
Source: J Fungi (Basel). 2022 Nov 28;8(12):1256. doi: 10.3390/jof8121256 (PMC9785471; doi:10.3390/jof8121256)
Supplement: Supplementary file 1 [file jof-08-01256-s001.zip]

Archive with 1 entries (1 files):
- jof-2041593-supplementary.pdf
